# Supplementary material for: The New Genetic Landscape of Cushing’s Disease: Deubiquitinases in the Spotlight
Source: Cancers (Basel). 2019 Nov 8;11(11):1761. doi: 10.3390/cancers11111761 (PMC6895825; doi:10.3390/cancers11111761)
Supplement: Supplementary file 1 [file cancers-11-01761-s001.zip]

Archive with 3 entries (2 files):
- cancers-621823 - supplementry - final/
- cancers-621823 - supplementry - final/cancers-621823 -supplementary - final.pdf
- cancers-621823 - supplementry - final/Supplementary Table 1 final.xls
